# Supplementary material for: CellPredX, a computational framework for cross-data type, cross-sample, and cross-protocol cell type annotation through domain adaptation and deep metric learning
Source: PLoS Comput Biol. 2026 Jan 2;22(1):e1013824. doi: 10.1371/journal.pcbi.1013824 (PMC12758788; doi:10.1371/journal.pcbi.1013824)
Supplement: S1 Table — (XLSX) [file pcbi.1013824.s019.xlsx]

## Sheet: Sheet1
			Table S1. Details of the benchmark dataset
Names	Tissue	Number of cells	Cell types	Peaks/genes	Sequence	Data type	Source
PBMC-RNA	human PBMC	10412	19	36601	10X Genomics	scRNA-seq	[1]
PBMC-ATAC	human PBMC	10412	19	108377	10X Genomics	scATAC-seq	[1]
HFA_50K-RNA	human cell atlases	20000	54	63561	sci-RNA-seq3	scRNA-seq	[2]
HFA_50K-ATAC	human cell atlases	30000	54	1050819	Sci-ATAC-seq3	scATAC-seq	[3]
HFA_100K-RNA	human cell atlases	40000	54	63561	sci-RNA-seq3	scRNA-seq	[2]
HFA_100K-ATAC	human cell atlases	60000	54	1050819	Sci-ATAC-seq3	scATAC-seq	[3]
HFA_200K-RNA	human cell atlases	80000	54	63561	sci-RNA-seq3	scRNA-seq	[2]
HFA_200K-ATAC	human cell atlases	120000	54	1050819	Sci-ATAC-seq3	scATAC-seq	[3]
CITE-seq	Human PBMC	4502	9	17441	CITE-seq	scRNA-seq	[4]
ASP-seq	Human PBMC	4644	9	17441	ASP-seq	scATAC-seq	[4]
mouse brain-Fang	Mouse brain	3999	6	94088	single-nucleus ATAC-seq	scATAC-seq	[5]
mouse brain-10X	Mouse brain	3618	6	94088	10X Genomics	scATAC-seq	[5]
mouse brain-Cusanovich	Mouse brain	3980	6	94088	Illumina HiSeq 2500	scATAC-seq	[5]
Human pancreas(inDrop1)	Human pancreas	1937	14	19093	inDrop1	scRNA-seq	[5]
Human pancreas (celseq)	Human pancreas	1004	13	19093	celseq	scRNA-seq	[5]
Human pancreas (inDrop3)	Human pancreas	3605	14	19093	inDrop3	scRNA-seq	[5]
Human pancreas (celseq2)	Human pancreas	2285	13	19093	celseq2	scRNA-seq	[5]
Human pancreas (inDrop2)	Human pancreas	1724	14	19093	inDrop2	scRNA-seq	[5]
Human pancreas (smarter)	Human pancreas	1492	4	19093	smarter	scRNA-seq	[5]
Human pancreas (smartseq2)	Human pancreas	2394	13	19093	smartseq2	scRNA-seq	[5]
Human pancreas (inDrop4)	Human pancreas	1303	14	19093	inDrop4	scRNA-seq	[5]
Human pancreas (fluidigmc1)	Human pancreas	638	13	19093	fluidigmc1	scRNA-seq	[5]
Reference
[1] P. granulocyte-sorted 10k. "ingle cell multiome ATAC gene expression demonstration data by cell ranger arc 1.0.0. 10x Genomics.."
[2] J. Cao, D. R. O’day, H. A. Pliner, P. D. Kingsley, M. Deng, R. M. Daza, M. A. Zager, K. A. Aldinger, R. Blecher-Gonen, and F. Zhang, “A human cell atlas of fetal gene expression,” Science, vol. 370, no. 6518, pp. eaba7721, 2020.
[3] S. Domcke, A. J. Hill, R. M. Daza, J. Cao, D. R. O’Day, H. A. Pliner, K. A. Aldinger, D. Pokholok, F. Zhang, and J. H. Milbank, “A human cell atlas of fetal chromatin accessibility,” Science, vol. 370, no. 6518, pp. eaba7612, 2020.
[4] E. P. Mimitou, C. A. Lareau, K. Y. Chen, A. L. Zorzetto-Fernandes, Y. Hao, Y. Takeshima, W. Luo, T.-S. Huang, B. Z. Yeung, and E. Papalexi, “Scalable, multimodal profiling of chromatin accessibility, gene expression and protein levels in single cells,” Nature biotechnology, vol. 39, no. 10, pp. 1246-1258, 2021.
[5] M. D. Luecken, M. Büttner, K. Chaichoompu, A. Danese, M. Interlandi, M. F. Müller, D. C. Strobl, L. Zappia, M. Dugas, and M. Colomé-Tatché, “Benchmarking atlas-level data integration in single-cell genomics,” Nature methods, vol. 19, no. 1, pp. 41-50, 2022.
